# Supplementary material for: Multiple Approaches to the Trophic Role of Mesopelagic Fish around the Iberian Peninsula
Source: Animals (Basel). 2023 Feb 28;13(5):886. doi: 10.3390/ani13050886 (PMC10000212; doi:10.3390/ani13050886)
Supplement: Supplementary file 1 [file animals-13-00886-s001.zip]

Archive with 2 entries (2 files):
- animals-2020174-supplementary Final/Supplementary Materials.pdf
- animals-2020174-supplementary Final/Table S2.xlsx
