# Supplementary material for: Multiple Approaches to the Trophic Role of Mesopelagic Fish around the Iberian Peninsula
Source: Animals (Basel). 2023 Feb 28;13(5):886. doi: 10.3390/ani13050886 (PMC10000212; doi:10.3390/ani13050886)
Supplement: Supplementary file 1 [file animals-13-00886-s001.zip › animals-2020174-supplementary Final/Table S2.xlsx]

## Sheet: Table_transposed (2)
	Gonostomatidae
	Cyclothone braueri					Cyclothone pallida (Atl)					Cyclothone pseudopallida					Cyclothone pygmaea					Cyclothone spp.							Sigmops elongatus (Atl)
Prey taxa	PN	%N	N st	%F	%IRI	PN	%N	N st	%F	%IRI	PN	%N	N st	%F	%IRI	PN	%N	N st	%F	%IRI	PN	%N	N st	%F	%IRI	%C	%IRIC	PN	%N	N st	%F	%IRI	%C	%IRIC
Crustacea
Copepoda
Calanoida
Candacia & Acartia	1	3.33333	1	5.55556	10.571																1	1.36986	1	2.7027	0.0370233	41.8533	0.2
Centropages
Pleuromamma	1	3.33333	1	5.55556	0.522242	1	3.33333	1	14.2857	9.9											2	2.73973	2	5.40541	0.148093	2.37398	0.8	3	13.0435	2	20	3.9	0.142068	1.6
Euchaeta	3	10	3	16.6667	16.0418																3	4.10959	3	8.10811	0.33321	15.746	1.9	1	4.34783	1	10	0.65	0.0312343	0.3
Clausocalanidae & Paracalanidae	1	3.33333	1	5.55556	0.619542																1	1.36986	1	2.7027	0.0370233	0.405259	0.2
Calanidae
Other Calanoida	5	16.6667	4	22.2222	11.7482	1	3.33333	1	14.2857	3.2	4	50	4	57.1429	77						10	13.6986	9	24.3243	3.3321	19.1468	18.9	1	4.34783	1	10	0.65	0.0312343	0.3
Non-Calanoida
Cyclopoida	9	30	8	44.4444	40.9711						1	12.5	1	14.2857	2.1	1	20	1	20	27.3	11	15.0685	10	27.027	4.07257	2.0339	23.1
Harpacticoida
Undetermined Copepoda	1	3.33333	1	5.55556	0.613668																1	1.36986	1	2.7027	0.0370233	0.380791	0.2
Amphipoda
Decapoda
Euphausiacea																												14	60.8696	10	100	90.9	97.1317	96.1
Ostracoda	5	16.6667	4	22.2222	13.5688						2	25	2	28.5714	18.8						7	9.58904	6	16.2162	1.55498	11.5058	8.8
Cladocera	1	3.33333	1	5.55556	0.643401																1	1.36986	1	2.7027	0.0370233	0.504631	0.2
Mollusca																												1	4.34783	1	10	0.6	0.0703026	0.3
Tunicata						22	73.3333	1	14.2857	46.9											22	30.137	1	2.7027	0.814513	6.04954	4.6
Gelatinous																												2	8.69565	2	20	2.6	0.238313	1.1
Actinopterygii																												1	4.34783	1	10	0.6	2.30503	0.4
Other categories	3	10	3	16.6667	4.70018	6	20	6	85.7143	40	1	12.5	1	14.2857	2.1	4	80	4	80	72.7	14	19.1781	14	37.8378	7.25657		41.1
Total general	30	100	18		100	30	100	7		100	8	100	7		100	5	100	5	100	100	73	100	37			100	100	23	100	10		100	100	100
	Sternoptychidae
	Argyrpelecus hemygimnus							Argyrpelecus sladeni (Atl)							Maurolicus muelleri (Med)							Valenciennellus tripunctulatus (Atl)
Prey taxa	PN	%N	N st	%F	%IRI	%C	%IRIC	PN	%N	N st	%F	%IRI	%C	%IRIC	PN	%N	N st	%F	%IRI	%C	%IRIC	PN	%N	N st	%F	%IRI	%C	%IRIC
Crustacea
Copepoda
Calanoida
Candacia & Acartia															1	0.8	1	10	0.1	17.8136	1.4	1	2.32558	1	14.2857	0.6	14.2527	2.2
Centropages																						2	4.65116	2	28.5714	2.4	2.38142	1.8
Pleuromamma	13	7.38636	4	22.2222	4.3	5.9	4.78029								10	8.3	3	30	3.3	22.07	6.9	20	46.5116	5	71.4286	61	61.7247	70.5
Euchaeta																						2	4.65116	2	28.5714	2.4	6.13234	2.8
Clausocalanidae & Paracalanidae	12	6.81818	4	22.2222	4	1.38	2.95139								7	5.8	4	40	3.1	2.46849	2.5	2	4.65116	2	28.5714	2.4	0.978853	1.5
Calanidae	1	0.568182	1	5.55556	0.1	0.0735088	0.0572383
Other Calanoida	20	11.3636	5	27.7778	8.3	3.82	6.83082	1	5.88235	1	20	1.9	74.92	17.5038	17	14	9	90	16.9	16.9019	21.2	5	11.6279	3	42.8571	9.1	9.86441	8.4
Non-Calanoida
Cyclopoida	22	12.5	7	38.8889	12.7	1.14	8.58958	3	17.6471	3	60	17	12	19.2496	47	38.8	10	100	51.9	7.29991	35.1	5	11.6279	4	57.1429	12.2	0.753546	6.5
Harpacticoida	3	1.70455	2	11.1111	0.5	0.04	0.314578	1	5.88235	1	20	1.9	0.1	1.30417	3	2.5	1	10	0.3	0.338781	0.2
Undetermined Copepoda	9	5.11364	4	22.2222	3	1.25	2.2902								1	0.8	1	10	0.1	0	0.1
Amphipoda
Decapoda	1	0.568182	1	5.55556	0.1	2.51	0.276469
Euphausiacea	1	0.568182	1	5.55556	0.1		0.0511078
Ostracoda	35	19.8864	14	77.7778	40.5	9.59	37.1184	6	35.2941	3	60	34	13	31.3517	24	19.8	8	80	21.2	29.4138	30	5	11.6279	3	42.8571	9.1	3.91036	6.1
Cladocera	1	0.568182	1	5.55556	0.1	0.03	0.0542218
Mollusca	3	1.70455	2	11.1111	0.5	2.59	0.772964								2	1.7	2	20	0.4	0	0.3
Tunicata	27	15.3409	5	27.7778	11.1	2.59	8.06421								3	2.5	3	30	1	3.11766	1.3
Gelatinous	4	2.27273	3	16.6667	1	69.05	19.2461								1	0.8	1	10	0.1	0	0.1
Actinopterygii															1	0.8	1	10	0.1	0	0.1
Other categories	24	13.6364	7	38.8889	13.9	0.0279261	8.60242	6	35.2941	4	80	45.3	0.01	30.5907	4	3.3	3	30	1.3	0.57583	0.9	1	2.32558	1	14.2857	0.6	0.0016225	0.3
Total general	176	100	18		100	100	100	17	100	5		100	100	100	121	100	20		100	100	100	43	100	7		100	100	100
	Phosichthyidae
	Vinciguerria attenuata (Med)							Vinciguerria nimbaria (Atl)
Prey taxa	PN	%N	N st	%F	%IRI	%C	%IRIC	PN	%N	N st	%F	%IRI	%C	%IRIC
Crustacea
Copepoda
Calanoida
Candacia & Acartia								17	7.23404	4	25	7.2	45.4464	27.2
Centropages								20	8.51064	3	18.75	6.3	6.13125	5.7
Pleuromamma	14	26.4151	5	100	45.2	46.8904	57	1	0.425532	1	6.25	0.1	0.792376	0.2
Euchaeta								3	1.2766	2	12.5	0.6	0.027681	0.3
Clausocalanidae & Paracalanidae	10	18.8679	2	40	12.9	6.17104	7.8	32	13.617	4	25	13.5	4.69264	9.4
Calanidae								56	23.8298	2	12.5	11.8	24.7903	12.5
Other Calanoida	9	16.9811	3	60	17.4	9.68	12.4	21	8.93617	3	18.75	6.6	3.11333	4.7
Non-Calanoida
Cyclopoida	4	7.54717	2	40	5.2	0.845104	2.6	42	17.8723	7	43.75	31	5.40627	21
Harpacticoida								1	0.425532	1	6.25	0.1	0.027681	0.1
Undetermined Copepoda	1	1.88679	1	20	0.6	0.238479	0.3	1	0.425532	1	6.25	0.1	0.0326869	0.1
Amphipoda
Decapoda
Euphausiacea	1	1.88679	1	20	0.6	0.0261341	0.3
Ostracoda	14	26.4151	2	40	18.1	36.1489	19.5	28	11.9149	6	37.5	17.7	8.75276	16
Cladocera								1	0.425532	1	6.25	0.1	0.137171	0.1
Mollusca								1	0.425532	1	6.25	0.1	0.183649	0.1
Tunicata								1	0.425532	1	6.25	0.1	0.027681	0.1
Gelatinous								3	1.2766	3	18.75	0.9	0.163594	0.6
Actinopterygii
Other categories								7	2.97872	5	31.25	3.7	0.32984	2.1
Total general	53	100	5		100	100	100	235	100	16		100	100	100
	Stomiidae
	Chauliodus danae (Atl)							Chauliodus sloani (Atl)							Photostomias guernei
Prey taxa	PN	%N	N st	%F	%IRI	%C	%IRIC	PN	%N	N st	%F	%IRI	%C	%IRIC	PN	%N	N st	%F	%IRI
Crustacea
Copepoda
Calanoida
Candacia & Acartia
Centropages
Pleuromamma	1	6.66667	1	9.09091	2	0.18113	1.3
Euchaeta
Clausocalanidae & Paracalanidae
Calanidae
Other Calanoida	2	13.3333	2	18.1818	7.8	0.350319	5.1	1	5	1	11.1111	3.1	0.01286	1.1
Non-Calanoida
Cyclopoida	1	6.66667	1	9.09091	2	0.00257454	1.2	8	40	1	11.1111	25	0.0129254	9
Harpacticoida
Undetermined Copepoda
Amphipoda
Decapoda	2	13.3333	2	18.1818	7.8	98.9726	41.6	1	5	1	11.1111	3.1	2.37149	1.7	1	20	1	25	12.5
Euphausiacea	2	13.3333	2	18.1818	7.8	0.394577	5.1	2	10	1	11.1111	6.3	4.82909	3.3	1	20	1	25	12.5
Ostracoda
Cladocera
Mollusca
Tunicata								3	15	3	33.3333	28.1	0.0478319	10
Gelatinous	1	6.66667	1	9.09091	2	0.0987726	1.3	1	5	1	11.1111	3.1	0.216483	1.2
Actinopterygii								3	15	3	33.3333	28.1	92.5093	72.5
Other categories	6	40	6	54.5455	70.6	0	44.5	1	5	1	11.1111	3.1	0	1.1	3	60	2	50	75
Total general	15	100	11		100	100	100	20	100	9		99.9	100	99.9	5	100	4	100	100
	Myctophidae
	Benthosema glaciale							Benthosema suborbitale (Atl)							Ceratoscopelus maderensis (Med)							Ceratoscopelus warmingii (Atl)							Diaphus holti							Hygophum benoiti (Med)							Hygophum reinhardtii (Atl)
Prey taxa	PN	%N	N st	%F	%IRI	%C	%IRIC	PN	%N	N st	%F	%IRI	%C	%IRIC	PN	%N	N st	%F	%IRI	%C	%IRIC	PN	%N	N st	%F	%IRI	%C	%IRIC	PN	%N	N st	%F	%IRI	%C	%IRIC	PN	%N	N st	%F	%IRI	%C	%IRIC	PN	%N	N st	%F	%IRI	%C	%IRIC
Crustacea
Copepoda
Calanoida
Candacia & Acartia	5	19.2308	3	33.3333	21.1	64.7257	45.7619	2	4.54545	1	16.6667	1.63934	1.41121	1.21314	1	0.632911	1	9.09091	0.150602	0.914049	0.2	1	1.44928	1	10	0.4	3.14787	0.8	2	1.3986	2	13.3333	0.37594	0.928253	0.4	5	0.633714	4	22.2222	0.261917	9.14576	2.3	1	6.25	1	25	2.5	56.2327	14.8
Centropages								5	11.3636	1	16.6667	4.09836	0.641651	2.44501	3	1.89873	1	9.09091	0.451807	1.52894	0.5	16	23.1884	4	40	27.1186	18.5473	28.6								3	0.380228	2	11.1111	0.0785752	1.30227	0.2	6	37.5	4	100	60	16.0188	50.8
Pleuromamma	5	19.2308	3	33.3333	21.1	5.15785	13.2934	8	18.1818	6	100	39.3443	1.78835	24.4029	9	5.6962	7	63.6364	9.48795	7.19206	13	5	7.24638	4	40	8.47458	10.6022	12.2	38	26.5734	12	80	42.86	5.83241	32.3	15	1.90114	3	16.6667	0.589314	10.6689	2.2	1	6.25	1	25	2.5	10.5806	4
Euchaeta								2	4.54545	2	33.3333	3.27869	1.02112	2.26739															1	0.699301	1	6.66667	0.136304	0.0352314	0.1
Clausocalanidae & Paracalanidae								1	2.27273	1	16.6667	0.819672	0.0234141	0.467635	2	1.26582	1	9.09091	0.301205	0.184107	0.2	2	2.89855	2	20	1.69492	0.858895	1.3	1	0.699301	1	6.66667	0.136304	0.0483739	0.1	20	2.53485	5	27.7778	1.30959	1.63104	1.2
Calanidae								4	9.09091	1	16.6667	3.27869	1.05849	2.06704	1	0.632911	1	9.09091	0.150602	0.105067	0.1	1	1.44928	1	10	0.423729	2.68218	0.7	1	0.699301	1	6.66667	0.136304	0.0737806	0.1	15	1.90114	3	16.6667	0.589314	6.46749	1.5
Other Calanoida	7	26.9231	3	33.3333	29.6	8.1996	19.1442	6	13.6364	3	50	14.7541	2.58232	9.90936	9	5.6962	5	45.4545	6.77711	6.76358	9	7	10.1449	4	40	11.8644	4.05878	9.7	15	10.4895	10	66.6667	14.1	1.35353	9.8	27	3.42205	12	66.6667	4.24306	4.09953	5.3	1	6.25	1	25	2.5	3.98765	2.4
Non-Calanoida
Cyclopoida	3	11.5385	2	22.2222	8.5	0.96036	4.54179	6	13.6364	3	50	14.7541	0.152542	8.4248	16	10.1266	6	54.5455	14.4578	1.83117	10.4	6	8.69565	4	40	10.1695	0.496344	6.3	22	15.3846	8	53.3333	16.54	0.395316	10.5	118	14.9556	18	100	27.8156	6.33191	22.6	4	25	1	25	10	1.30622	6.2
Harpacticoida																						1	1.44928	1	10	0.423729	0.221766	0.3								2	0.253485	2	11.1111	0.0523834	0.0423854	0.0180432
Undetermined Copepoda															2	1.26582	2	18.1818	0.60241	0.201345	0.4	1	1.44928	1	10	0.423729	0.318543	0.3								10	1.26743	4	22.2222	0.523834	0.85748	0.5
Amphipoda															2	1.26582	1	9.09091	0.301205	0.416514	0.2	5	7.24638	1	10	2.11864	2.73478	1.7								1	0.126743	1	5.55556	0.0130959	1.01965	0.1
Decapoda																						1	1.44928	1	10	0.423729	0.249193	0.3	1	0.699301	1	6.66667	0.136304	0.186007	0.1	1	0.126743	1	5.55556	0.0130959	0	0.00352063
Euphausiacea	2	7.69231	2	22.2222	5.6	20.0996	10.0989	4	9.09091	3	50	9.83607	7.23484	9.97477	3	1.89873	1	9.09091	0.451807	0.196458	0.3	1	1.44928	1	10	0.423729	23.6034	4.3	7	4.8951	4	26.6667	2.63	77.2305	27.3
Ostracoda	1	3.84615	1	11.1111	1.4	0.812732	0.846468	2	4.54545	2	33.3333	3.27869	0.138702	1.90796	11	6.96203	7	63.6364	11.5964	3.75138	10.8	6	8.69565	5	50	12.7119	7.07432	13.5	14	9.79021	8	53.3333	10.53	1.54919	7.5	11	1.39417	5	27.7778	0.720272	3.45055	1.4	3	18.75	3	75	22.5	11.8741	21.8
Cladocera															10	6.32911	2	18.1818	3.01205	1.53424	2.3								1	0.699301	1	6.66667	0.136304	0.0584193	0.1	21	2.6616	5	27.7778	1.37507	3.01958	1.7
Mollusca
Tunicata															86	54.4304	4	36.3636	51.8072	22.7384	44.6	13	18.8406	4	40	22.0339	3.55379	15.4	27	18.8811	3	20	7.61	0.904632	4.9	522	66.1597	9	50	61.5244	45.5874	59.4
Gelatinous								1	2.27273	1	16.6667	0.819672	0.181589	0.49985	1	0.632911	1	9.09091	0.150602	0	0.1	1	1.44928	1	10	0.423729	10.7425	2.1	7	4.8951	4	26.6667	2.63	11.2776	5.4	2	0.253485	2	11.1111	0.0523834	5.19274	0.6
Actinopterygii								2	4.54545	2	33.3333	3.27869	83.6973	35.9433	1	0.632911	1	9.09091	0.150602	52.6425	7.7
Other categories	3	11.5385	3	33.3333	12.7	0.0442077	6.31333	1	2.27273	1	16.6667	0.819672	0.0684344	0.476804	1	0.632911	1	9.09091	0.150602	0.000201788	0.1	2	2.89855	1	10	0.847458	11.1081	2.4	6	4.1958	4	26.6667	2.26	0.126677	1.4	16	2.02788	4	22.2222	0.838135	1.18333	0.8
Total general	26	100	9		100	100	100	44	100	6		100	100	100	158	100	11		100	100	99.9	69	100	10		99.9763	100	99.9	143	100	15		100	100	100	789	100	18		100	100	100	16	100	4		100	100	100
	Myctophidae
	Lampanyctus alatus (Atl)							Lampanyctus crocodilus (Med)							Lampanyctus pusillus							Lepidophanes gaussi (Atl)							Lobianchia dofleini							Myctophum puctatum							Notolychnus valdiviae (Atl)
Prey taxa	PN	%N	N st	%F	%IRI	%C	%IRIC	PN	%N	N st	%F	%IRI	%C	%IRIC	PN	%N	N st	%F	%IRI	%C	%IRIC	PN	%N	N st	%F	%IRI	%C	%IRIC	PN	%N	N st	%F	%IRI	%C	%IRIC	PN	%N	N st	%F	%IRI	%C	%IRIC	PN	%N	N st	%F	%IRI	%C	%IRIC
Crustacea
Copepoda
Calanoida
Candacia & Acartia															1	1.92308	1	7.14286	0.378788	4.20619	0.7	1	4.16667	1	20	1.21951	22.5732	3.7	17	3.18352	9	47.3684	2.42819	10.9103	5.3	34	1.10139	14	53.8462	0.911581	13.1262	6.1
Centropages															10	19.2308	4	28.5714	15.1515	3.04099	9.6								41	7.6779	8	42.1053	5.20552	4.51693	4.1	230	7.4506	13	50	5.7261	11.2571	7.5	1	10	1	14.2857	3.57143	1.59355	2
Pleuromamma	6	60	4	66.6667	80	7.90244	52.7								15	28.8462	9	64.2857	51.1364	8.66682	36.3	12	50	5	100	73.1707	67.5985	81	60	11.236	18	94.7368	17.1401	11.2357	16.9	22	0.712666	9	34.6154	0.379187	0.87537	0.4	6	60	4	57.1429	85.7143	63.5861	86.6
Euchaeta															3	5.76923	3	21.4286	3.40909	6.38851	3.9	2	8.33333	2	40	4.87805	0	2.3	6	1.1236	5	26.3158	0.476115	1.97398	0.6	184	5.96048	16	61.5385	5.63801	23.6346	14.6	1	10	1	14.2857	3.57143	17.0305	4.7
Clausocalanidae & Paracalanidae																						1	4.16667	1	20	1.21951	0.452591	0.6	11	2.05993	6	31.5789	1.04745	0.832403	0.7	233	7.54778	15	57.6923	6.69322	4.61644	5.6
Calanidae															2	3.84615	2	14.2857	1.51515	0.417851	0.9								12	2.24719	7	36.8421	1.33312	2.22035	1.3	33	1.069	11	42.3077	0.695176	2.63531	1.3	1	10	1	14.2857	3.57143	17.0286	4.7
Other Calanoida															8	15.3846	4	28.5714	12.1212	14.5436	12.9	1	4.16667	1	20	1.21951	1.53302	0.8	64	11.985	15	78.9474	15.2357	6.21633	11.4	630	20.4082	21	80.7692	25.3366	22.7254	27.9	1	10	1	14.2857	3.57143	0.76131	1.9
Non-Calanoida
Cyclopoida															3	5.76923	3	21.4286	3.40909	0.183442	1.9	2	8.33333	2	40	4.87805	0.579369	2.5	107	20.0375	16	84.2105	27.1703	1.77368	14.6	261	8.45481	23	88.4615	11.4963	2.0008	7.4
Harpacticoida																													2	0.374532	2	10.5263	0.063482	0.0127599	0.03	13	0.421121	10	38.4615	0.248961	0.0714814	0.2
Undetermined Copepoda															1	1.92308	1	7.14286	0.378788	0.0601683	0.2								3	0.561798	3	15.7895	0.142834	0.0527894	0.1
Amphipoda	1	10	1	16.6667	3.33333	0	1.9																						1	0.187266	1	5.26316	0.0158705	0.0707271	0.01	12	0.388727	9	34.6154	0.206829	0.275759	0.2
Decapoda								1	16.6667	1	16.6667	5.55556	0.0237722	4															2	0.374532	2	10.5263	0.063482	0.529104	0.1	3	0.0971817	3	11.5385	0.0172358	2.50864	0.2
Euphausiacea	2	20	2	33.3333	13.3333	92.0976	43.5	4	66.6667	4	66.6667	88.8889	4.16145	68.7	4	7.69231	4	28.5714	6.06061	59.6969	29	1	4.16667	1	20	1.21951	0.408181	0.6	27	5.05618	13	68.4211	5.57054	50.5315	30.2	3	0.0971817	2	7.69231	0.0114905	0.0871424	0.01
Ostracoda															4	7.69231	4	28.5714	6.06061	2.74373	4.5	3	12.5	3	60	10.9756	6.8552	8	30	5.61798	11	57.8947	5.23726	2.2798	3.6	7	0.226757	5	19.2308	0.067028	0.244031	0.1
Cladocera																													33	6.17978	2	10.5263	1.04745	0.932433	0.6	28	0.907029	10	38.4615	0.536224	0.273379	0.4
Mollusca																													2	0.374532	2	10.5263	0.063482	0.612451	0.1	3	0.0971817	1	3.84615	0.00574526	0.137968	0.0045221
Tunicata																													101	18.9139	10	52.6316	16.0292	1.82737	8.7	1256	40.6868	16	61.5385	38.4856	12.4654	26.2
Gelatinous															1	1.92308	1	7.14286	0.378788	0.0518218	0.2								3	0.561798	3	15.7895	0.142834	0.127851	0.1	3	0.0971817	1	3.84615	0.00574526	3.065	0.0608112
Actinopterygii								1	16.6667	1	16.6667	5.55556	95.8148	27.3															1	0.187266	1	5.26316	0.0158705	0.944214	0.01
Other categories	1	10	1	16.6667	3.33333	0	1.9															1	4.16667	1	20	1.21951	0	0.6	11	2.05993	9	47.3684	1.57118	2.39939	1.7	132	4.276	14	53.8462	3.53908		1.8
Total general	10	100	6		100	100	100	6	100	6		100	100	100	52	100	14		100	100	100	24	100	5		100	100	100	534	100	19		100	100	100	3087	100	26		100	100	100	10	100	7		100	100	100
